# Supplementary material for: New evaluation index for the retainability of a swimmer’s horizontal posture
Source: PLoS One. 2017 May 9;12(5):e0177368. doi: 10.1371/journal.pone.0177368 (PMC5423637; doi:10.1371/journal.pone.0177368)
Supplement: S1 Dataset — (XLSX) [file pone.0177368.s001.xlsx]

## Sheet: Torques at Complete Expiration
Group	Subject	Body Length [cm]	CoM Position from the foot [cm]	Standardization of CoM position [%]	F1Force [N]	F2 Force [N]	Buoyancy Force [N]	Upper-limb Torque	Lower-limb Torque	Buoyancy Torque	TF1-TB
NS	1	2.045	1.00531	0.491593	10.3794	13.8673	816.19	10.7914	-13.9409	-3.21769	14.0091	27.95	7.57368	21.5146	13.9409	3.21769
NS	2	2.065	1.00321	0.485815	16.9753	23.076	671.47	18.0243	-23.15	-5.19807	23.2224	46.3724	12.8262	35.9762	23.15	5.19807
NS	3	2.02	0.990326	0.49026	10.0642	15.799	575.043	10.3628	-15.6462	-5.32663	15.6894	31.3356	5.03618	20.6823	15.6462	5.32663
NS	4	1.935	0.947698	0.489766	7.90823	14.4887	540.61	7.80781	-13.7309	-5.94509	13.7529	27.4838	1.86273	15.5936	13.7309	5.94509
NS	5	2.045	0.994575	0.486345	12.0243	19.781	627.963	12.6307	-19.6737	-7.0964	19.7271	39.4008	5.53425	25.2079	19.6737	7.0964
NS	6	2.215	1.08981	0.492014	10.8556	16.6613	680.813	12.2146	-18.1577	-6.00682	18.2215	36.3792	6.20782	24.3655	18.1577	6.00682
NS	7	2.12	1.04589	0.493345	11.1673	17.049	580.56	11.9949	-17.8314	-5.88378	17.8787	35.7101	6.11115	23.9425	17.8314	5.88378
NS	8	2.065	1.02735	0.497506	10.0216	18.1327	572.453	10.3989	-18.6286	-8.26909	18.668	37.2966	2.12983	20.7584	18.6286	8.26909
average		2.06375	1.01302	0.490831	11.1745	17.3569	633.138	11.7782	-17.5949	-5.86795	17.6461	#DIV/0!	5.91023	23.5052	#DIV/0!	#DIV/0!
SD		0.0751977	0.0394662	0.00352846	2.45806	2.79722	83.4121	2.75275	2.93048	1.3723	2.93828	5.86874	3.20753	5.49348	2.93048	1.3723
					28.5314	0.608343
Group	Subject	Body Length [cm]	CoM Position from the foot [cm]	Standardization of CoM position [%]	F1Force [N]	F2 Force [N]	Buoyancy Force [N]	Upper-limb Torque	Lower-limb Torque	Buoyancy Torque	TF1-TB
CS	9	2.065	0.997555	0.483077	6.8691	13.1107	607.897	7.33239	-13.0786	-5.78758	13.12	26.1986	1.54481	14.6234	13.0786	5.78758
CS	10	1.96	0.96928	0.49453	7.39957	10.3871	591.083	7.3309	-10.068	-2.77494	10.1058	20.1738	4.55596	14.624	10.068	2.77494
CS	11	2.13	1.06594	0.500439	8.39723	14.0357	654.043	8.9352	-14.9611	-6.06778	15.003	29.9641	2.86742	17.8285	14.9611	6.06778
CS	12	2.16	1.06481	0.492968	11.6267	15.7713	677.967	12.7334	-16.7935	-4.13334	16.8667	33.6602	8.60007	25.3935	16.7935	4.13334
CS	13	2.145	1.07237	0.499938	8.29707	12.867	551.043	8.89971	-13.7981	-4.93661	13.8363	27.6345	3.9631	17.7612	13.7981	4.93661
CS	14	2.16	1.07566	0.497991	13.7067	18.2393	621.493	14.8627	-19.6193	-4.81595	19.6786	39.298	10.0467	29.6661	19.6193	4.81595
CS	15	2.095	1.02755	0.490479	13.262	17.7413	655.99	14.1565	-18.2302	-4.11568	18.2722	36.5023	10.0408	28.271	18.2302	4.11568
CS	16	2.045	1.01398	0.495836	9.04637	14.6877	568.493	9.32695	-14.8931	-5.60307	14.93	29.8231	3.72388	18.6169	14.8931	5.60307
average		2.095	1.03589	0.494407	9.82558	14.605	616.001	10.4472	-15.1802	-4.77937	15.2266	#DIV/0!	5.66784	20.8481	#DIV/0!	#DIV/0!
SD		0.065	0.0372613	0.00533544	2.49313	2.44389	41.9513	2.82469	2.8329	1.01591	2.83983	5.67272	3.15552	5.64167	2.8329	1.01591
					24.4306	0.597816
Group	Subject	Body Length [cm]	CoM Position from the foot [cm]	Standardization of CoM position [%]	F1Force [N]	F2 Force [N]	Buoyancy Force [N]	Upper-limb Torque	Lower-limb Torque	Buoyancy Torque	TF1-TB
JTS	17	2.126	1.0254	0.482312	13.686	18.257	556.55	15.0629	-18.7206	-3.74614	18.809	37.5297	11.3167	30.0374	18.7206	3.74614
JTS	18	2.129	1.00948	0.474157	14.704	19.944	590.79	16.4614	-20.1331	-3.78165	20.2431	40.3761	12.6798	32.8128	20.1331	3.78165
JTS	19	2.172	1.03104	0.474694	10.001	18.81	613.77	11.4108	-19.3938	-8.1257	19.5365	38.9303	3.28508	22.6789	19.3938	8.1257
JTS	20	2.2	1.05107	0.477757	6.5497	14.744	543.87	7.52517	-15.4969	-8.02371	15.5489	31.0458	-0.498544	14.9984	15.4969	8.02371
JTS	21	2.113	1.02185	0.483602	10.363	16.862	598.41	11.3076	-17.2305	-6.023	17.3306	34.561	5.28458	22.515	17.2305	6.023
JTS	22	2.178	1.03713	0.476183	5.5048	12.346	549.67	6.28028	-12.8044	-6.57021	12.8505	25.6549	-0.289925	12.5144	12.8044	6.57021
JTS	23	2.03	0.99032	0.487843	12.141	16.475	558.6	12.6227	-16.3155	-3.77614	16.3989	32.7144	8.84661	25.1621	16.3155	3.77614
JTS	24	2.054	0.994866	0.484355	6.9543	13.368	580.91	7.36554	-13.2994	-6.0008	13.3663	26.6657	1.36474	14.6641	13.2994	6.0008
JTS	25	2.092	1.04138	0.497791	12.213	16.534	552.69	12.8312	-17.2182	-4.48287	17.3141	34.5323	8.34837	25.5665	17.2182	4.48287
JTS	26	2.048	0.99068	0.483731	12.018	17.571	527.74	12.7069	-17.4072	-4.75652	17.4634	34.8706	7.95035	25.3576	17.4072	4.75652
average		2.1142	1.01932	0.482243	10.4135	16.4911	567.3	11.3574	-16.802	-5.52867	16.8861	#DIV/0!	5.82878	22.6307	#DIV/0!	#DIV/0!
SD		0.0554271	0.0208521	0.00678851	2.98459	2.27403	25.8724	3.19029	2.28926	1.59727	2.31097	4.60019	4.48529	6.36452	2.28926	1.59727
																									26.9046	0.612948

## Sheet: Torques at Maximum Ventilation
Group	Subject	Body Length [cm]	CoM Position from the foot [cm]	Standardization of CoM position [%]	F1Force [N]	F2 Force [N]	Buoyancy Force [N]	Upper-limb Torque	Lower-limb Torque	Buoyancy Torque	TF1-TB
NS	1	2.045	1.00531	0.491593	12.8994	0.709505	854.045	13.4114	-0.713271	-12.7763	0.635154	1.34842	0.635154	1.34842	0.713271	12.7763	13.4895
NS	2	2.065	1.00321	0.485815	5.02407	8.7735	707.772	5.33452	-8.80164	-14.2027	-8.86814	-0.0665021	-8.86814	-0.0665021	8.80164	14.2027	23.0043
NS	3	2.02	0.990326	0.49026	5.43155	6.61334	599.724	5.59272	-6.54936	-12.1912	-6.59846	-0.049101	-6.59846	-0.049101	6.54936	12.1912	18.7405
NS	4	1.935	0.947698	0.489766	1.77791	8.33641	556.448	1.75533	-7.9004	-9.66847	-7.91314	-0.0127332	-7.91314	-0.0127332	7.9004	9.66847	17.5689
NS	5	2.045	0.994575	0.486345	6.45906	8.13109	658.096	6.78476	-8.08698	-14.928	-8.14322	-0.0562315	-8.14322	-0.0562315	8.08698	14.928	23.015
NS	6	2.215	1.08981	0.492014	8.48653	5.22949	711.587	9.54894	-5.69916	-15.3144	-5.76549	-0.0663332	-5.76549	-0.0663332	5.69916	15.3144	21.0136
NS	7	2.12	1.04589	0.493345	6.17417	6.0765	608.875	6.63173	-6.35536	-13.0453	-6.41355	-0.0581906	-6.41355	-0.0581906	6.35536	13.0453	19.4006
NS	8	2.065	1.02735	0.497506	6.86028	7.71447	599.753	7.11857	-7.92546	-15.086	-7.9674	-0.0419407	-7.9674	-0.0419407	7.92546	15.086	23.0114
average		2.06375	1.01302	0.490831	6.63912	6.44804	662.038	7.02225	-6.50396	-13.4015	-7.38134	-0.0501475	-6.37928	0.124674	#DIV/0!	#DIV/0!	#DIV/0!
SD		0.0751977	0.0394662	0.00352846	2.97069	2.44927	88.8587	3.16339	2.39687	1.78139	2.8242	0.462818	2.8242	0.462818	2.39687	1.78139	3.13014
					13.0872	0.4927
Group	Subject	Body Length [cm]	CoM Position from the foot [cm]	Standardization of CoM position [%]	F1Force [N]	F2 Force [N]	Buoyancy Force [N]	Upper-limb Torque	Lower-limb Torque	Buoyancy Torque	TF1-TB
CS	9	2.065	0.997555	0.483077	12.1666	0.734691	640.777	12.9871	-0.732895	-12.3053	0.681881	1.41478	0.681881	1.41478	0.732895	12.3053	13.0382
CS	10	1.96	0.96928	0.49453	6.95218	1.55696	614.265	6.88766	-1.50913	-8.42244	-1.53477	-0.0256431	-1.53477	-0.0256431	1.50913	8.42244	9.93157
CS	11	2.13	1.06594	0.500439	8.63543	3.0145	682.096	9.18866	-3.21326	-12.4402	-3.25155	-0.0382907	-3.25155	-0.0382907	3.21326	12.4402	15.6535
CS	12	2.16	1.06481	0.492968	9.31441	1.85141	712.828	10.201	-1.9714	-12.2216	-2.02053	-0.049131	-2.02053	-0.049131	1.9714	12.2216	14.193
CS	13	2.145	1.07237	0.499938	6.89251	3.73945	575.36	7.39314	-4.01006	-11.4632	-4.07001	-0.0599553	-4.07001	-0.0599553	4.01006	11.4632	15.4732
CS	14	2.16	1.07566	0.497991	5.8686	5.88977	653.418	6.36356	-6.3354	-12.7649	-6.40131	-0.0659132	-6.40131	-0.0659132	6.3354	12.7649	19.1003
CS	15	2.095	1.02755	0.490479	3.57096	6.79656	683.768	3.81181	-6.98383	-10.8187	-7.00685	-0.0230215	-7.00685	-0.0230215	6.98383	10.8187	17.8025
CS	16	2.045	1.01398	0.495836	5.91486	5.14515	592.997	6.09832	-5.2171	-11.3457	-5.24738	-0.0302799	-5.24738	-0.0302799	5.2171	11.3457	16.5628
average		2.095	1.03589	0.494407	7.41444	3.59106	644.439	7.86642	-3.74663	-11.4727	-4.21891	-0.0417478	-3.60632	0.140318	#DIV/0!	#DIV/0!	#DIV/0!
SD		0.065	0.0372613	0.00533544	2.43875	2.05097	44.8115	2.65582	2.14877	1.30422	2.43937	0.481923	2.43937	0.481923	2.14877	1.30422	2.68243
					11.0055	0.326297
Group	Subject	Body Length [cm]	CoM Position from the foot [cm]	Standardization of CoM position [%]	F1Force [N]	F2 Force [N]	Buoyancy Force [N]	Upper-limb Torque	Lower-limb Torque	Buoyancy Torque	TF1-TB
JTS	17	2.126	1.0254	0.482312	11.9795	0.94733	599.525	13.1847	-0.971388	-14.2894	-1.10479	-0.133398	-1.10479	-0.133398	0.971388	14.2894	15.2608
JTS	18	2.129	1.00948	0.474157	5.35477	5.80359	624.99	5.99477	-5.85861	-11.9003	-5.9055	-0.0468888	-5.9055	-0.0468888	5.85861	11.9003	17.7589
JTS	19	2.172	1.03104	0.474694	17.5857	1.62003	661.787	20.0647	-1.67031	-18.4979	1.56677	3.23708	1.56677	3.23708	1.67031	18.4979	20.1682
JTS	20	2.2	1.05107	0.477757	12.4943	1.61248	576.045	14.3551	-1.69482	-16.1498	-1.79477	-0.0999477	-1.79477	-0.0999477	1.69482	16.1498	17.8447
JTS	21	2.113	1.02185	0.483602	17.2406	2.6518	645.529	18.812	-2.70974	-16.2254	2.58663	5.29637	2.58663	5.29637	2.70974	16.2254	18.9351
JTS	22	2.178	1.03713	0.476183	9.08966	2.03602	574.574	10.3701	-2.11161	-12.5117	-2.1416	-0.029984	-2.1416	-0.029984	2.11161	12.5117	14.6234
JTS	23	2.03	0.99032	0.487843	9.12837	1.37657	594.968	9.49058	-1.36324	-10.9213	-1.4307	-0.0674601	-1.4307	-0.0674601	1.36324	10.9213	12.2845
JTS	24	2.054	0.994866	0.484355	11.8942	0.123443	613.002	12.5975	-0.122809	-12.7672	-0.169672	-0.0468628	-0.169672	-0.0468628	0.122809	12.7672	12.89
JTS	25	2.092	1.04138	0.497791	14.3885	1.49229	597.318	15.1169	-1.55404	-13.6755	1.4414	2.99544	1.4414	2.99544	1.55404	13.6755	15.2295
JTS	26	2.048	0.99068	0.483731	7.76901	3.11926	561.979	8.21433	-3.09019	-11.3726	-3.15824	-0.0680425	-3.15824	-0.0680425	3.09019	11.3726	14.4628
average		2.1142	1.01932	0.482243	11.6925	2.07828	604.972	12.8201	-2.11468	-13.8311	-2.24361	-0.0703691	-1.01105	1.10363	#DIV/0!	#DIV/0!	#DIV/0!
SD		0.0554271	0.0208521	0.00678851	3.77433	1.47158	30.225	4.25544	1.47818	2.32884	2.38651	1.88056	2.38651	1.88056	1.47818	2.32884	2.47651
											13.7707	0.15092
							LVmax															LVN
	F1							F1															F1
NS	6.63912	2.97069					NS	7.02225	3.16339						NS	0.0204392	0.0029362					NS	11.7782	2.75275
CS	7.41444	2.43875					CS	7.86642	2.65582						CS	0.017839	0.00201571					CS	10.4472	2.82469
JTS	11.6925	3.77433					JTS	12.8201	4.25544						JTS	0.0228088	0.00325383					JTS	11.3574	3.19029
																							F2
	F2							F2							NS	662.038	88.8587					NS	-17.5949	2.93048
NS	6.44804	2.44927					NS	-6.50396	2.39687						CS	644.439	44.8115					CS	-15.1802	2.8329
CS	3.59106	2.05097					CS	-3.74663	2.14877						JTS	604.972	30.225					JTS	-16.802	2.28926
JTS	2.07828	1.47158					JTS	-2.11468	1.47818
																							B
																						NS	-5.86795	1.3723
								B														CS	-4.77937	1.01591
							NS	-13.4015	1.78139													JTS	-5.52867	1.59727
							CS	-11.4727	1.30422
							JTS	-13.8311	2.32884

## Sheet: Torque
										unit: (N m)
	Group	Value	at Fully Exhaling				at Maximum Lung Volume
			TF1	TF2	TB	TF1－TB	TF1	TF2	TB	TF1－TB
	NS	Mean	11.78	-17.59	-5.87	5.91	7.02	-6.50	-13.40	-6.38
		SD	02.75	02.93	1.37	3.21	3.16	2.40	1.78	2.82
	CS	Mean	10.45	-15.18	-4.78	5.67	7.87	-3.75	-11.47	-3.61
		SD	02.82	02.83	1.02	3.16	2.66	2.15	1.30	2.44
	JTS	Mean	11.36	-16.80	-5.53	5.83	12.82	-2.11	-13.83	-1.01
		SD	03.19	02.29	1.60	4.49	4.26	1.48	2.33	2.39

## Sheet: Table 1
	Subject	Group*1	Event	BB Ratio	LVN*2	dN*3	LVMax*4	dMax*5					source	Sum of Squares	df	Mean Square	F	Sig.	η2
	1	NS	Rugby Football	0.626485	2.15977	1.09966	3.37365	1.49597					BBR	0.32	2	0.16	22.708	0	0.653061
	2	NS	Football	0.650055	3.34748	2.13408	3.02963	2.00667					LVN*2	0.878	2	0.439	2.014	0.156	0.149092
	3	NS	Football	0.592867	2.30446	2.08602	2.2011	2.0328					dN*3	0.739	2	0.369	3.779	0.038	0.247405
	4	NS	Football	0.635695	1.99114	2.29418	1.41172	2.03213					LVMax*4	0.667	2	0.334	1.012	0.379	0.0808387
	5	NS	Football	0.628765	2.79108	2.33724	2.63467	2.26836					dMax*5	1.112	2	0.556	6.502	0.006	0.361039
	6	NS	Basketball	0.590204	2.51441	2.02396	2.8072	2.15215
	7	NS	Football	0.632309	2.49043	2.14055	2.49826	2.14252					BBR				dN
	8	NS	Badminton	0.617418	2.50585	2.54894	2.42978	2.51536					NS	0.621725	0.0194513		NS	2.08308	0.403532
	9	CS	Butterfly	0.72492	1.77193	1.53961	2.91401	1.92037					CS	0.645655	0.0356742		CS	1.65662	0.246453
	10	CS	Butterfly	0.615246	1.72027	1.16058	2.24536	1.37114					JTS	0.704342	0.0196502		JTS	1.91236	0.214334
	11	CS	Freestyle	0.647162	2.06871	1.64485	2.58932	1.82382
	12	CS	Freestyle / IM	0.668481	2.50612	1.47051	3.20218	1.71452
	13	CS	Backstroke	0.599496	1.8104	1.85444	2.07325	1.99234
	14	CS	Freestyle	0.630119	2.7969	1.95974	2.79503	1.95355
	15	CS	Butterfly	0.642377	2.74902	1.73309	2.48024	1.58221
	16	CS	Breaststroke / IM	0.637435	2.17914	1.89012	2.25927	1.91328
	17	JTS	Freestyle	0.674434	2.7697	1.94439	3.72628	2.38346
	18	JTS	Freestyle / IM	0.704949	2.80142	1.92063	2.7652	1.90407
	19	JTS	Backstroke / IM	0.740575	2.02944	2.20671	3.38218	2.79515
	20	JTS	Butterfly	0.689537	1.60916	2.35438	2.4314	2.80358
	21	JTS	Breaststroke	0.70693	1.94145	1.87724	3.3601	2.51351
	22	JTS	Butterfly / IM	0.706431	1.31654	1.89939	1.83671	2.17757
	23	JTS	Breaststroke	0.709867	2.20445	1.58842	2.80166	1.83561
	24	JTS	Breaststroke	0.702686	1.42928	1.69776	2.257	2.08273
	25	JTS	Butterfly	0.677641	2.51066	1.76339	3.89766	2.28948
	26	JTS	IM	0.730365	2.0891	1.87127	2.41732	2.02366
	Mean	NS		0.621725	2.51308	2.08308	2.54825	2.08075
	SD			0.0194513	0.389686	0.403532	0.549576	0.270443					LVN				LVMax
	Mean	CS		0.645655	2.20031	1.65662	2.56983	1.7839					NS	2.51308	0.389686		NS	2.54825	0.549576
	SD			0.0356742	0.408392	0.246453	0.35808	0.201571					CS	2.20031	0.408392		CS	2.56983	0.35808
	Mean	JTS		0.704342	2.07012	1.91236	2.88755	2.28088					JTS	2.07012	0.494565		JTS	2.88755	0.643827
	SD			0.0196502	0.494565	0.214334	0.643827	0.325383
	*1 NS: Non Swimmer, CS: Collegiate Swimmer, JTS: Junior Top Swimmer
	*2 Lung Volume at Neutral Buoyancy
	*3 CoB/CoM Distance at Neutral Buoyancy
	*4 Maximum Lung Volume
	*5 CoB/CoM Distance at Maximum Value of Lung Volume
																	dMax
																	NS	2.08075	0.270443
																	CS	1.7839	0.201571
																	JTS	2.28088	0.325383
																	LV|Max-N|
																	NS	0.0389509	0.505401
																	CS	0.369523	0.416983
																	JTS	0.81743	0.457911
